# Supplementary material for: High-dimensional topographic organization of visual features in the primate temporal lobe
Source: Nat Commun. 2023 Sep 22;14:5931. doi: 10.1038/s41467-023-41584-0 (PMC10517140; doi:10.1038/s41467-023-41584-0)
Supplement: Supplementary file 4 — Source Data [file 41467_2023_41584_MOESM4_ESM.xlsx]

## Sheet: Figure2c
Name	dot_ 1	dot_ 2	dot_ 3	dot_ 4	dot_ 5	dot_ 6	dot_ 7	dot_ 8	dot_ 9	dot_ 10	dot_ 11	dot_ 12	dot_ 13	dot_ 14	dot_ 15	dot_ 16	dot_ 17	dot_ 18	dot_ 19	dot_ 20	dot_ 21	dot_ 22	dot_ 23	dot_ 24	dot_ 25	dot_ 26	dot_ 27	dot_ 28	dot_ 29	dot_ 30	dot_ 31	dot_ 32	dot_ 33	dot_ 34	dot_ 35	dot_ 36	dot_ 37	dot_ 38	dot_ 39	dot_ 40	dot_ 41	dot_ 42	dot_ 43	dot_ 44	dot_ 45	dot_ 46	dot_ 47	dot_ 48	dot_ 49
x	0.222445	0.0851284	0.0498103	0.306555	-0.10969	0.337251	0.424407	0.250208	-0.146655	0.239305	0.200451	0.0529016	0.401624	0.0598931	-0.346766	-0.124781	0.30686	-0.102452	-0.0720232	0.139915	-0.0440389	-0.209895	-0.110469	0.188774	0.180923	-0.106916	0.0839715	-0.0270916	0.115808	0.204162	0.0953746	-0.0970033	0.08181	0.176206	0.0429185	0.210647	-0.0380846	-0.26423	-0.156585	0.244093	-0.0618234	-0.053962	0.228899	-0.0315909	-0.0227629	0.138234	0.257843	0.19768	-0.019717
y	0.116591	0.230209	0.149759	0.344587	-0.270037	0.207973	0.359467	0.357293	0.0104958	0.170818	0.0630267	-0.0209927	0.383399	0.228362	-0.4914	-0.12835	0.448604	-0.169479	-0.0563948	0.272342	-0.242699	-0.267261	-0.328487	0.233763	0.203411	0.183544	0.185015	-0.0770267	0.071773	0.211168	0.222763	-0.0711239	0.151398	0.06844	-0.0875532	0.0872569	0.0403373	-0.04834	-0.163	0.220094	-0.112423	0.156246	-0.00914541	0.0334253	0.0484864	0.0504929	0.252319	0.376724	0.166363
[truncated: 251 more columns]

## Sheet: Figure2e
Name	dot_ 1	dot_ 2	dot_ 3	dot_ 4	dot_ 5	dot_ 6	dot_ 7	dot_ 8	dot_ 9	dot_ 10	dot_ 11	dot_ 12	dot_ 13	dot_ 14	dot_ 15	dot_ 16	dot_ 17	dot_ 18	dot_ 19	dot_ 20	dot_ 21	dot_ 22	dot_ 23	dot_ 24	dot_ 25	dot_ 26	dot_ 27	dot_ 28	dot_ 29	dot_ 30	dot_ 31	dot_ 32	dot_ 33	dot_ 34	dot_ 35	dot_ 36	dot_ 37	dot_ 38	dot_ 39	dot_ 40	dot_ 41	dot_ 42	dot_ 43	dot_ 44	dot_ 45	dot_ 46	dot_ 47	dot_ 48	dot_ 49
x	0.16259	0.162881	0.100683	0.32563	-0.187586	0.265436	0.384877	0.303974	-0.0633295	0.201956	0.123027	0.013684	0.389439	0.146149	-0.423722	-0.125302	0.381758	-0.135788	-0.0623001	0.204772	-0.144659	-0.232183	-0.211995	0.213606	0.174122	0.0643557	0.134678	-0.0511388	0.0738938	0.212111	0.102263	-0.0485153	0.0965164	0.0839759	-0.011758	0.161065	0.034167	-0.164356	-0.116429	0.210707	-0.0711984	0.0129465	0.107836	-0.000334792	-0.0247415	0.132642	0.261536	0.26848	0.0706932
y	-0.181806	0.202572	0.216192	0.335711	0.0213566	0.176387	0.583511	0.575075	0.143054	-0.201464	0.184545	-0.0127697	0.262771	0.45333	-0.671183	-0.154759	0.65559	-0.229009	0.114558	0.749226	0.168782	-0.45288	-0.364371	0.237697	0.26816	-0.12571	-0.213539	0.0120399	0.104626	-0.0690803	-0.276327	-0.15582	0.33129	0.341378	-0.0460855	0.173829	-0.433194	0.243396	-0.220625	-0.0967095	-0.143782	-0.129131	-0.102396	-0.132802	0.176761	0.117789	-0.0315593	0.444991	-0.324197
[truncated: 251 more columns]

## Sheet: Figure2f
Between hemispheres; monkey (n=3)	0.825375	0.911466	0.934522
Between hemispheres; human (male; n=3)	0.817533	0.85538	0.908372
Between hemispheres; human (female; n=1)	0.89224
Between subjects; monkey (n=3 pairs)	0.67899	0.726604	0.698736
Between subjects; human (same gender; n=3 pairs)	0.7937	0.841085	0.753547
Between subjects; human (different gender; n=3 pairs)	0.80469	0.833584	0.780144
Between species (same gender; n=9 pairs)	0.542113	0.506718	0.584672	0.610554	0.560016	0.634611	0.657767	0.629192	0.729407
Between species (different gender; n=3 pairs)	0.610678	0.613306	0.659592

## Sheet: Figure3c
Name	location_ 1	location_ 2	location_ 3	location_ 4	location_ 5	location_ 6	location_ 7	location_ 8	location_ 9	location_ 10	location_ 11	location_ 12	location_ 13	location_ 14	location_ 15	location_ 16	location_ 17	location_ 18	location_ 19	location_ 20	location_ 21	location_ 22	location_ 23	location_ 24	location_ 25	location_ 26	location_ 27	location_ 28	location_ 29	location_ 30	location_ 31	location_ 32	location_ 33	location_ 34	location_ 35	location_ 36	location_ 37	location_ 38	location_ 39	location_ 40	location_ 41	location_ 42	location_ 43	location_ 44	location_ 45	location_ 46	location_ 47	location_ 48	location_ 49
feature 1	0.0250406	0.0267689	0.0423299	0.00148104	0.0140749	0.0183312	0.041529	0.0194392	0.035865	0.0309487	0.0402078	0.000208704	0.037473	0.0179272	0.00193114	0.0316241	0.00483691	0.0520593	0.0845468	0.0802039	0.0545743	0.030061	0.123202	0.135973	0.0778089	0.00815908	0.00188274	0.0239386	0.0406037	0.0445611	0.0384011	0.132987	0.106649	0.0751477	0.120129	0.0244232	0.0015757	0.0012839	0.00218133	0.0121885	0.0002657	0.00446147	6.29251e-05	0.0025266	0.000627971	0.0160752	0.0220692	0.00140013	0.089051
feature 2	0.0097047	0.000356	0.0232332	0.0277567	0.0307885	0.0247019	0.0214054	0.0167935	0.0177631	0.0184725	0.0153119	0.0947627	0.0413154	0.0130321	0.000631815	0.00127903	0.0304121	0.00860989	0.0269927	0.00819557	0.019478	0.0165074	0.0153837	0.0565859	0.0236751	0.016427	0.017643	0.00429555	0.000511002	0.00339632	0.000372565	0.0149775	0.0195512	0.00935802	0.045728	0.0073639	0.00168813	0.0139489	0.0144917	0.00313889	0.0119794	0.0220296	0.0126999	0.0178998	0.0381725	0.092358	0.0123187	0.0256234	0.0769603
feature 3	0.0988728	0.0316314	0.005595	0.108921	0.161683	0.186128	0.209059	0.122689	0.00390276	0.139669	0.204024	0.298441	0.280832	0.0244924	0.00757191	0.0689514	0.0363816	0.110004	0.343618	0.213934	0.00240663	0.00298824	0.0229305	9.15675e-06	0.00393973	0.0235851	0.0824458	0.0929314	0.0474595	0.0911524	0.0172241	0.0148288	0.00799668	0.00560874	6.96375e-05	0.000578966	0.00213713	0.0399064	0.0256756	0.029673	0.0147362	0.0159341	0.013872	0.0149727	0.0526886	0.0685162	0.00285025	0.0912949	0.0384527
feature 4	0.118343	0.0444405	0.00150009	0.222235	0.317898	0.376048	0.25575	0.138966	0.00155725	0.287827	0.446711	0.460649	0.475801	0.0165796	0.0158185	0.180226	0.0338516	0.272729	0.629634	0.486184	0.0517363	0.0471305	0.159648	0.0207141	0.0326044	0.0284251	0.165793	0.200679	0.112411	0.211215	0.0637866	0.107388	0.068861	0.0255802	0.0168627	0.000209533	0.0118251	0.0645261	0.0342816	0.0735039	0.0135099	0.007494	0.010701	0.00895507	0.061452	0.0425238	0.00670331	0.204473	0.0600673
feature 5	0.0673055	0.0249779	0.0295686	0.315084	0.38335	0.430964	0.176731	0.0783615	0.028577	0.365828	0.536895	0.495284	0.488136	0.0153321	0.0231534	0.265999	0.0238137	0.343236	0.644371	0.572694	0.117107	0.0825483	0.270008	0.0397093	0.0467474	0.0338649	0.170841	0.22865	0.143014	0.272178	0.113144	0.173654	0.106526	0.0258492	0.0248708	0.00481893	0.0318443	0.0599926	0.0283715	0.0901023	0.0109424	0.00272188	0.00806885	0.00439627	0.0484219	0.0218034	0.0440858	0.259504	0.0982802
feature 6	0.0173224	0.00293578	0.0786639	0.383239	0.373538	0.340329	0.0837326	0.0203136	0.0785277	0.375119	0.51023	0.434828	0.38104	0.0156682	0.0172735	0.274321	0.0103694	0.331913	0.514874	0.489344	0.150295	0.0766832	0.277854	0.0355638	0.0404157	0.0292474	0.124211	0.209329	0.143954	0.26894	0.151186	0.182097	0.106406	0.0103115	0.0161779	0.000662108	0.0410067	0.031624	0.0117086	0.0764397	0.00800772	0.00167628	0.00947229	0.00379197	0.029989	0.01103	0.0723923	0.205015	0.0999054
feature 7	0.00241626	8.40754e-05	0.101157	0.389553	0.310521	0.217836	0.0362143	0.00373515	0.103642	0.352166	0.422191	0.37521	0.27674	0.0166546	0.0126596	0.230474	0.000645516	0.296608	0.392888	0.377577	0.147589	0.0651253	0.231966	0.0119304	0.0128479	0.019556	0.0873844	0.151395	0.107114	0.201125	0.127654	0.148907	0.0710207	8.94529e-05	0.00106866	0.00231881	0.0392887	0.010175	0.00111007	0.0493203	0.00293431	9.87804e-05	0.00345022	0.000872058	0.0144269	0.00673858	0.0499025	0.120832	0.0889289
feature 8	0.00182879	0.00499243	0.0230133	0.113196	0.0189259	0.0100246	0.00341859	0.0075779	0.0260448	0.0731887	0.00422328	0.0805986	0.0166004	0.143328	0.0809514	0.0335941	0.00626904	0.0443272	0.00726144	0.00486334	0.00527203	0.0253403	0.000190873	0.0658069	0.0725332	0.0867607	0.0476084	0.00614969	6.4905e-06	1.42331e-07	0.00568704	0.00642284	0.0157902	0.0171453	0.0950934	0.0692686	0.000715064	0.0292097	0.0196868	0.00872306	0.00395776	0.00531406	0.00288788	0.00349994	0.00953976	0.0216035	0.127627	0.0360449	0.00646581
feature 9	0.0193083	0.000278606	0.125984	0.0589009	0.0888582	0.00330698	0.00761138	9.52483e-05	0.132485	0.0280431	0.00160092	0.0124768	0.097839	0.000249364	0.0202852	0.0444691	0.0410176	0.010339	0.0178577	0.119954	0.0687758	0.0137338	0.0178422	0.108774	0.171731	0.0028578	0.0105558	0.00621073	0.0855422	0.173216	0.188879	0.0471795	0.0935462	0.0774363	0.111537	0.230045	0.0219898	0.000509886	0.00513594	0.0170757	0.0542516	0.0621555	0.0864489	0.0298392	0.013882	0.101342	0.113964	0.223571	0.203747
feature 10	0.0386155	0.00570924	0.000682697	0.000116907	0.0801899	0.119783	0.00420302	0.010807	0.00166521	0.0138731	0.0261233	0.0708503	0.00380106	0.0150961	0.0332942	0.0567597	0.0849735	0.000163824	0.00226893	0.0269032	0.0550739	0.0979329	0.121946	0.216852	0.212102	0.0178159	0.0250535	0.00622947	0.0731763	0.0566827	0.0823312	0.194926	0.146291	0.271509	0.205083	0.00179157	0.032685	0.0653392	0.0608889	0.0981586	0.122575	0.169748	0.149333	0.117872	0.178847	0.217622	0.0261708	0.00437414	0.0412526
feature 11	0.00160224	0.0080476	0.0191675	0.00662292	0.00106656	0.016047	0.00956468	0.00464332	0.0125338	0.0385848	0.00337377	0.00670931	0.00292211	0.0713969	0.0676888	0.00120945	3.23848e-05	0.0402415	0.0176405	0.0006165	0.0243242	0.00443466	0.0456672	0.0142418	0.00830295	0.00164495	0.00950252	0.000108932	0.00167211	0.00137276	0.00941078	0.036873	0.0366469	0.0126616	0.0134678	0.000236195	0.00433455	0.0116113	0.000942213	0.0100991	1.01207e-05	0.00024523	0.000208329	0.0116366	0.0379412	0.000228774	0.0359983	0.00857669	0.0433138
feature 12	0.00474702	0.0160184	0.0431849	0.0515177	0.0323857	0.00183411	0.00746021	0.0022957	0.0503691	0.0160309	0.000951945	0.00057661	0.00777053	0.0742494	0.0222305	0.00752021	0.0585908	0.00302661	5.841e-05	0.00728255	0.00926762	0.00841074	0.0114977	0.000134564	0.000368294	0.0411317	0.000546667	0.00952455	0.0890881	0.0424189	0.0260118	0.000626826	0.00206854	0.0360132	0.00134462	0.0357724	0.0122844	0.00390061	0.0226831	0.0340009	0.104392	0.0900888	0.0540884	0.0220406	0.0301552	0.114313	0.00209712	0.0168755	0.0242285
feature 13	0.0100937	0.00494061	0.00685332	0.0298299	0.0180679	1.16554e-05	0.0205376	0.00191537	0.00456691	0.00262524	0.02521	0.00337777	0.0130386	0.00480682	0.00535311	0.00454053	0.00101386	0.0802801	0.000355891	0.00163335	0.00171244	0.00344269	0.000365557	0.0285637	0.0154074	0.00293991	0.0179618	0.00209689	0.00415078	0.00637838	0.000680282	0.00131651	0.000303184	0.0515696	0.0364364	0.0273779	0.00208377	0.00025189	0.000541353	0.00177999	0.00114166	0.00302261	0.00447476	0.000866122	0.00324151	0.000939002	0.0289984	0.0330751	0.0257027
feature 14	0.0958686	0.0494568	0.0295825	0.00854137	0.0309798	0.117187	0.0199969	0.0454805	0.0324629	0.010458	0.119261	0.0670277	0.0151275	0.010915	0.0568021	0.0103528	0.00118783	0.0816365	0.091824	0.0951058	0.00105682	0.0541468	0.0451142	0.0241987	0.0652967	0.00550164	0.0573009	0.116618	0.0166246	0.0277228	0.018731	0.0297039	0.00484466	0.0213307	0.0379625	0.036735	0.000575076	0.000476382	6.15664e-05	0.00754679	0.000980466	0.00894505	0.00237673	0.000226379	1.56956e-08	0.0187968	0.0005119	2.20153e-07	0.00783376
feature 15	0.00116505	0.0115166	0.0231443	0.0114032	0.00590446	0.000280897	0.00165657	0.00139532	0.0304257	0.140715	0.0471668	0.00802942	0.000795415	0.0476305	0.0200459	0.00628572	0.151249	0.17346	0.0320635	0.0685663	0.13448	0.0620298	0.0475414	0.00262102	5.11866e-05	0.143461	0.22879	0.125463	0.216889	0.106825	0.11032	0.136483	0.131128	0.0298192	0.00118702	1.5259e-05	0.0547825	0.103886	0.141554	0.278169	0.274121	0.316082	0.244564	0.218629	0.295591	0.429292	0.00642365	0.0214746	0.0217604
feature 16	0.0275199	0.0611486	0.0104433	0.00687057	0.00240181	0.00348859	0.0225536	0.0254349	0.0142443	0.0943009	0.0266773	0.000235465	0.000927655	0.0251449	0.0104224	0.000202188	0.120363	0.0885573	0.00510663	0.0435293	0.150602	0.0627356	0.0394066	0.00699852	0.00385897	0.0661276	0.149876	0.0894163	0.176231	0.0849207	0.116628	0.134951	0.126376	0.023802	0.00502197	0.000546785	0.0249783	0.0601535	0.0963605	0.222801	0.231034	0.305946	0.236199	0.19135	0.246554	0.39535	0.0037434	0.0125141	0.0128443
feature 17	0.0287446	0.00448791	0.0145482	0.051578	0.0081328	0.00456177	0.0239343	0.0215265	0.0251668	0.140644	0.0501805	0.060677	0.017727	0.0921191	0.0152398	0.0015436	0.0740174	0.121657	0.0663497	0.0797267	0.0300426	0.00572464	4.32102e-05	0.00930214	0.0123134	0.17008	0.163948	0.0939229	0.116842	0.0599836	0.0283199	0.0136481	0.0269011	8.71846e-05	0.0142288	0.00514112	0.00806235	0.0607987	0.0847999	0.130007	0.156642	0.189871	0.135317	0.1258	0.194634	0.338915	0.0635849	0.00671662	0.0331296
feature 18	0.0790787	0.100841	0.00740281	0.00646774	0.00714932	0.00783828	0.0644245	0.0729117	0.014997	0.00804431	0.00256386	0.0237095	0.00148082	0.0749554	0.0237736	0.0267287	0.0842571	0.101302	0.0458379	0.00659036	1.14785e-06	0.00136797	8.86982e-05	0.00252013	0.00568458	0.259824	0.0902411	0.0333104	0.0669659	0.0169969	0.0131377	0.00315287	0.014863	0.0169781	0.00342533	0.0191971	0.0775553	0.10135	0.110531	0.0820409	0.109112	0.0523895	0.0425745	0.077055	0.0935546	0.0684168	0.00206284	0.0143396	0.00311003
feature 19	0.0203385	0.0576513	0.00482681	0.00138826	7.24677e-05	0.00698836	0.0155192	0.0197491	0.00787703	0.0894665	0.0155682	0.0027579	0.00204179	0.0251899	0.00728385	0.00016607	0.12034	0.0464511	0.00546543	0.0432467	0.153489	0.0809677	0.0470695	0.0265124	0.0187048	0.0677903	0.140661	0.0900003	0.177723	0.0872235	0.125222	0.163661	0.174945	0.0408874	0.0227066	0.00427505	0.0209092	0.0685307	0.105122	0.220108	0.235496	0.312744	0.255892	0.216057	0.251538	0.375774	0.0018008	0.0117853	0.00032378
feature 20	0.0563762	0.11274	0.00793083	0.0156112	0.00959391	0.00422539	0.058235	0.0611247	0.00869726	0.102556	0.027306	0.00159323	0.00321179	0.00319999	0.000385116	0.00344619	0.0522303	0.0492691	0.000620611	0.0335934	0.117814	0.0512781	0.0325465	0.00380479	0.00109372	0.0129687	0.0952104	0.0627917	0.106387	0.0591172	0.0710029	0.103681	0.0803895	0.00605534	0.00253108	0.0064261	0.00809335	0.0179496	0.0360744	0.137164	0.129436	0.214742	0.160678	0.111599	0.151993	0.279169	0.00183988	0.00536983	0.00988277
feature 21	0.0563762	0.11274	0.00793083	0.0156112	0.00959391	0.00422539	0.058235	0.0611247	0.00869726	0.102556	0.027306	0.00159323	0.00321179	0.00319999	0.000385116	0.00344619	0.0522303	0.0492691	0.000620611	0.0335934	0.117814	0.0512781	0.0325465	0.00380479	0.00109372	0.0129687	0.0952104	0.0627917	0.106387	0.0591172	0.0710029	0.103681	0.0803895	0.00605534	0.00253108	0.0064261	0.00809335	0.0179496	0.0360744	0.137164	0.129436	0.214742	0.160678	0.111599	0.151993	0.279169	0.00183988	0.00536983	0.00988277
[truncated: 3,272 more columns]

## Sheet: Figure3f
Name	number_of_features_ 1	number_of_features_ 2	number_of_features_ 3	number_of_features_ 4	number_of_features_ 5	number_of_features_ 6	number_of_features_ 7	number_of_features_ 8	number_of_features_ 9	number_of_features_10
selected features	0.246001	0.473771	0.502423	0.521798	0.54491	0.555899	0.563938	0.559404	0.556388	0.554377
residual	0.246001	0.473771	0.502423	0.521798	0.54491	0.555899	0.563938	0.799247	0.82489	0.822288
AlexNet PC v1: fc6 before relu	0.0202726	0.0546389	0.231739	0.290407	0.322741	0.35682	0.35282	0.353492	0.509697	0.523978
AlexNet PC v1: fc7 before relu	0.0405176	0.164929	0.188352	0.249605	0.256875	0.347198	0.351896	0.410972	0.406789	0.550892
AlexNet PC v1: fc6 after relu	0.0589307	0.209374	0.273195	0.310902	0.317481	0.350524	0.350184	0.388057	0.435061	0.460407
AlexNet PC v1: fc7 after relu	0.0484253	0.174664	0.239126	0.307222	0.316472	0.338828	0.357158	0.417338	0.476073	0.482451
AlexNet PC v2: fc6 before relu	0.00958002	0.0402467	0.053045	0.0495011	0.0580595	0.0886405	0.0850802	0.0948095	0.148557	0.171885
AlexNet PC v2: fc7 before relu	0.0230633	0.0285131	0.0342724	0.0343381	0.0371126	0.0687111	0.0664109	0.131676	0.15473	0.203327
AlexNet PC v2: fc6 after relu	0.025056	0.0388971	0.0405829	0.0374115	0.0418035	0.0752929	0.0792982	0.106359	0.127376	0.161218
AlexNet PC v2: fc7 after relu	0.0291827	0.0414921	0.0468336	0.0456476	0.045219	0.0757916	0.0801111	0.101228	0.141449	0.146352
WordNet	0.131925	0.193059	0.255505	0.356783	0.372579	0.380118	0.381565

## Sheet: Figure4b_top
Name	location_ 1	location_ 2	location_ 3	location_ 4	location_ 5	location_ 6	location_ 7	location_ 8	location_ 9	location_ 10	location_ 11	location_ 12	location_ 13	location_ 14	location_ 15	location_ 16	location_ 17	location_ 18	location_ 19	location_ 20	location_ 21	location_ 22	location_ 23	location_ 24	location_ 25	location_ 26	location_ 27	location_ 28	location_ 29	location_ 30	location_ 31	location_ 32	location_ 33	location_ 34	location_ 35	location_ 36	location_ 37	location_ 38	location_ 39	location_ 40	location_ 41	location_ 42	location_ 43	location_ 44	location_ 45	location_ 46	location_ 47	location_ 48	location_ 49
feature 1	0.0901023	0.0109424	0.00272188	0.0484219	0.0218034	0.054639	0.0210463	0.0989288	0.00342382	0.0210482	0.00811315	0.000709152	0.350383	0.175582	0.00379959	1.3255e-05	0.128585	0.118571	0.0211224	0.0027596	0.00110703	0.0188269	0.0193729	0.133432	0.0614625	0.000189964	0.00746408	0.0669811	0.0365038	0.00186275	0.0098199	0.000506743	0.0118985	0.000542259	0.00470294	0.00347642	0.000246214	4.05897e-05	0.00176078	0.012623	0.0009584	0.0466995	0.00361872	0.000480956	0.000986676	0.000777529	0.00417332	0.0197144	0.00779778
feature 2	0.278169	0.274121	0.316082	0.295591	0.429292	0.333379	0.351877	0.261852	0.443962	0.263096	0.380596	0.305506	0.283282	0.259957	0.596357	0.675283	0.321641	0.286267	0.525343	0.645189	0.638268	0.374141	0.251388	0.530412	0.359483	0.307676	0.306809	0.262417	0.363718	0.323533	0.314939	0.39437	0.268908	0.581208	0.501478	0.382184	0.581789	0.621875	0.447276	0.570427	0.4096	0.270659	0.600171	0.67197	0.527887	0.517823	0.445729	0.491884	0.637768
feature 3	0.0820409	0.109112	0.0523895	0.0935546	0.0684168	0.0645009	0.0538581	0.0643175	0.0644659	0.00358325	0.0340605	0.0178493	0.131789	0.104228	0.148058	0.205992	0.121265	0.107076	0.165	0.173845	0.193375	0.0901872	0.0400661	0.238746	0.0919539	0.0572785	0.0506073	0.249501	0.106763	0.104986	0.131217	0.0590199	0.220718	0.127962	0.172179	0.0651661	0.155096	0.179371	0.0541079	0.198135	0.163246	0.0368776	0.134932	0.157469	0.104699	0.097549	0.0987344	0.0929228	0.118882
feature 4	0.0100991	1.01207e-05	0.00024523	0.0379412	0.000228774	0.000176545	7.23796e-05	7.87257e-05	0.0029867	0.000407013	0.00886885	0.00521236	0.0175904	0.00886468	0.0313505	0.0280526	0.000259065	0.000672597	0.00262257	0.0197106	0.0298975	0.000410183	0.0237205	0.0103822	0.00681586	0.00164748	0.00634547	0.00216584	0.0500912	0.00454176	0.0150451	0.00789316	0.0318494	0.00613304	0.00429982	0.00859214	0.00299836	0.0192174	0.0323494	0.0800382	0.0517279	0.0433805	0.00334721	0.00416213	0.00272372	0.0811983	0.0722508	0.0464204	0.0267008
feature 5	0.00313889	0.0119794	0.0220296	0.0381725	0.092358	0.0286673	0.107355	0.0264601	0.0506506	0.0247173	0.0238162	0.00632393	0.0323036	0.0341227	0.0609098	0.0265615	0.0379604	0.0667366	0.0226186	0.0345966	0.0383308	0.0529888	0.0467754	0.102792	0.0178676	0.0320437	0.0146008	0.103423	0.000163476	0.00738228	0.0454269	0.0166333	0.0767825	0.0916762	0.053733	0.000195536	0.0351198	0.0556826	0.0269508	0.0572182	0.0129082	0.00731035	0.019493	0.0328648	0.0835126	0.0707806	0.0169962	7.87015e-05	0.00582949
feature 6	0.00177999	0.00114166	0.00302261	0.00324151	0.000939002	0.00782646	0.00128743	0.025589	0.00534766	0.00460004	0.00754262	0.00870708	0.00179527	0.0262119	0.0260245	0.0064168	0.00588809	0.0360177	0.00571242	0.00794761	0.00523634	0.00985247	0.0504828	0.0010501	0.0351447	0.000747233	0.0390101	0.0890582	3.46879e-05	0.00252717	0.0158721	0.00726202	0.0448851	0.0405531	0.00566074	0.00733565	0.00567063	0.00642806	3.46705e-06	0.0511474	0.0376776	1.29398e-05	0.000247951	0.0132761	0.000246062	0.102542	0.111283	0.0092874	0.0206189
feature 7	0.0170757	0.0542516	0.0621555	0.013882	0.101342	0.0175994	0.11046	0.154313	0.0414659	0.28474	0.0126476	0.0317203	0.000846591	0.00283867	9.3636e-05	0.00101622	0.0204298	0.00209852	0.00321047	0.00811522	0.0013633	0.00598009	0.148448	0.0413421	0.000583028	0.0289011	0.0752063	0.00312671	0.000243961	0.044181	0.0249835	0.00878556	0.000174546	0.00849982	0.025383	0.0615687	0.0398144	0.00183139	5.39675e-05	0.00275225	0.00724167	0.023598	0.00916267	0.00382548	0.0190317	0.00326273	0.0121174	0.00143187	0.000396141
feature 8	0.250713	0.190089	0.228313	0.238796	0.183599	0.260313	0.203551	0.232682	0.191581	0.0993762	0.192915	0.234499	0.230351	0.0366819	0.0456426	0.0584229	0.215782	0.25369	0.051779	0.0866796	0.105372	0.230968	0.187719	0.113038	0.173689	0.28299	0.22992	0.0782245	0.279038	0.273814	0.247656	0.215583	0.234094	0.0435877	0.204249	0.256326	0.161195	0.0833476	0.207216	0.0856996	0.0849668	0.261995	0.164096	0.106216	0.156741	0.166539	0.0966039	0.234921	0.107536
feature 9	0.261229	0.303071	0.281349	0.220354	0.0950892	0.196223	0.0941314	0.117575	0.0552258	0.090085	0.103929	0.15872	0.0309868	0.160051	0.0291695	0.0123236	0.108201	0.138678	0.0830089	0.0431205	0.0331167	0.152296	0.213225	0.0388567	0.0749007	0.265203	0.226461	0.0707353	0.180754	0.206209	0.187292	0.159807	0.15563	0.025678	0.0764353	0.199205	0.0778734	0.0314424	0.0736269	0.029367	0.193691	0.29086	0.103486	0.0473231	0.05297	0.0096523	0.0770136	0.167599	0.0884179
[truncated: 144 more columns]

## Sheet: Figure4b_middle
Name	location_ 1	location_ 2	location_ 3	location_ 4	location_ 5	location_ 6	location_ 7	location_ 8	location_ 9	location_ 10	location_ 11	location_ 12	location_ 13	location_ 14	location_ 15	location_ 16	location_ 17	location_ 18	location_ 19	location_ 20	location_ 21	location_ 22	location_ 23	location_ 24	location_ 25	location_ 26	location_ 27	location_ 28	location_ 29	location_ 30	location_ 31	location_ 32	location_ 33	location_ 34	location_ 35	location_ 36	location_ 37	location_ 38	location_ 39	location_ 40	location_ 41	location_ 42	location_ 43	location_ 44	location_ 45	location_ 46	location_ 47	location_ 48	location_ 49
feature 1	0.315084	0.38335	0.430964	0.365828	0.536895	0.495284	0.488136	0.265999	0.343236	0.644371	0.572694	0.270008	0.272178	0.259504	0.29364	0.405628	0.47803	0.306391	0.307701	0.273339	0.390162	0.594491	0.330061	0.317256	0.39534	0.364129	0.424978	0.474807	0.485825	0.347353	0.258561	0.264401	0.350816	0.249155	0.4153	0.523132	0.356996	0.378169	0.254981	0.261893	0.412103	0.315101	0.350383	0.350219	0.297814	0.329271	0.27145	0.381716	0.644823
feature 2	0.0114032	0.00590446	0.000280897	0.140715	0.0471668	0.00802942	0.000795415	0.00628572	0.17346	0.0320635	0.0685663	0.0475414	0.106825	0.0214746	0.0405259	0.0290154	0.125654	0.196793	0.160999	0.201636	0.0714895	0.0244566	0.0717445	0.0266267	0.199213	0.124686	0.0222232	0.0136064	0.00312611	0.177764	0.180715	0.19797	0.107663	0.0705138	0.0139166	0.0138597	0.000482241	0.00698869	0.10044	0.0970357	0.0124054	0.107809	0.283282	0.148445	0.000533558	0.0735622	0.030968	0.177871	0.00256395
feature 3	0.00646774	0.00714932	0.00783828	0.00804431	0.00256386	0.0237095	0.00148082	0.0267287	0.101302	0.0458379	0.00659036	8.86982e-05	0.0169969	0.0143396	0.0052053	1.9261e-05	0.0114943	0.0732115	0.00865789	0.0366475	0.0258554	0.0431131	0.0259273	0.00878289	0.0340949	0.0258004	0.00276515	0.000809913	0.00238639	0.080502	0.150309	0.0620784	0.127567	0.063811	0.00298099	0.000304893	0.0197172	0.017323	0.0328792	0.00260671	7.63324e-05	0.0784631	0.131789	0.0576221	0.00147858	0.0138704	0.00151102	1.74985e-06	0.0124399
feature 4	0.00662292	0.00106656	0.016047	0.0385848	0.00337377	0.00670931	0.00292211	0.00120945	0.0402415	0.0176405	0.0006165	0.0456672	0.00137276	0.00857669	0.00269769	0.0700169	0.0497485	0.00393363	0.0135252	6.57181e-05	0.000833097	0.000679873	0.00404177	0.0228836	0.0304099	0.0309883	0.0314753	0.0170883	9.99745e-05	0.00041655	0.00139765	0.0556818	0.000116964	0.0307914	0.00709282	0.0109732	0.0284179	0.00610071	0.0515762	0.0176362	0.00843206	0.000756514	0.0175904	0.00891964	0.00306217	0.0223911	0.013822	0.020352	0.0202163
feature 5	0.0277567	0.0307885	0.0247019	0.0184725	0.0153119	0.0947627	0.0413154	0.00127903	0.00860989	0.0269927	0.00819557	0.0153837	0.00339632	0.0256234	0.0370323	0.0307253	0.0415398	0.0699156	0.0351251	0.0515702	0.0904684	0.0668899	0.102236	0.0184035	0.00940588	0.0110763	0.00886169	0.00917695	0.00846706	0.0321686	0.0626135	0.00413054	0.0207688	0.00146148	0.0082499	0.0219399	0.00134052	0.00333302	0.000143472	0.0167139	0.0364106	0.000384488	0.0323036	0.00929497	0.019242	0.0132268	0.0390324	0.00334325	0.0336778
feature 6	0.0298299	0.0180679	1.16554e-05	0.00262524	0.02521	0.00337777	0.0130386	0.00454053	0.0802801	0.000355891	0.00163335	0.000365557	0.00637838	0.0330751	0.0353424	0.0823448	0.0249901	0.000312158	4.32977e-05	0.000196009	5.57321e-05	0.0256379	0.0902743	0.0173358	0.010262	0.00506958	8.87935e-05	0.00236094	0.00223435	0.0138053	0.0256816	0.0173175	0.00136289	0.00103834	0.00061599	0.000392401	0.0520292	0.0792911	0.145206	0.110489	0.0476408	6.87788e-05	0.00179527	0.0193982	0.0702671	0.0379989	0.0559477	0.00830911	0.0270568
feature 7	0.0589009	0.0888582	0.00330698	0.0280431	0.00160092	0.0124768	0.097839	0.0444691	0.010339	0.0178577	0.119954	0.0178422	0.173216	0.223571	0.0103442	0.00185673	0.0603183	0.076632	0.0838144	0.0173566	0.0729442	0.0555778	0.0321476	0.0468449	0.102997	0.0236065	0.0202726	0.00901662	0.00973653	0.00609162	0.000543825	0.0217123	0.0339772	0.0292364	0.018015	0.00218421	0.0147562	0.168426	0.0136632	0.110566	0.0574044	5.49909e-06	0.000846591	0.0689934	0.0158108	0.101707	0.19731	0.0508156	0.0553315
feature 8	0.0554201	0.0582672	0.139005	0.0483523	0.0590637	0.0907484	0.0777296	0.358211	0.0158101	0.0377797	0.121299	0.392439	0.30957	0.0769836	0.317583	0.214484	0.153373	0.213903	0.308427	0.223513	0.135365	0.0825181	0.135062	0.0560246	0.12417	0.246793	0.244586	0.181994	0.0893751	0.165439	0.142591	0.114431	0.150559	0.185961	0.115236	0.0419527	0.143091	0.181299	0.0389456	0.00664145	0.356826	0.135714	0.230351	0.247283	0.207604	0.00373775	0.0776663	0.150574	0.11734
feature 9	0.012744	0.00997413	0.00220676	0.025041	2.08112e-05	0.00495566	0.000315203	0.00254719	1.08091e-05	0.0227775	0.0197204	0.0293415	0.0982632	0.0345452	0.000428915	0.0223325	0.0145971	0.0851678	0.0588512	0.0979169	0.0219876	0.00115902	0.00282413	0.0631299	0.0671155	0.129952	0.131233	0.042629	0.00155745	0.034316	0.155346	0.156383	0.0848988	0.10373	0.0621943	0.000844453	0.0018281	0.0749826	0.000763796	8.35166e-05	0.00801954	0.11116	0.0309868	0.06489	0.125978	0.000796121	0.00180666	0.0291586	0.0028828
[truncated: 350 more columns]

## Sheet: Figure4b_bottom
Name	location_ 1	location_ 2	location_ 3	location_ 4	location_ 5	location_ 6	location_ 7	location_ 8	location_ 9	location_ 10	location_ 11	location_ 12	location_ 13	location_ 14	location_ 15	location_ 16	location_ 17	location_ 18	location_ 19	location_ 20	location_ 21	location_ 22	location_ 23	location_ 24	location_ 25	location_ 26	location_ 27	location_ 28	location_ 29	location_ 30	location_ 31	location_ 32	location_ 33	location_ 34	location_ 35	location_ 36	location_ 37	location_ 38	location_ 39	location_ 40	location_ 41	location_ 42	location_ 43	location_ 44	location_ 45	location_ 46	location_ 47	location_ 48	location_ 49
feature 1	0.265999	0.0238137	0.0825483	0.270008	0.0397093	0.272178	0.113144	0.173654	0.106526	0.0258492	0.0248708	0.0318443	0.0901023	0.00806885	0.00439627	0.29364	0.307701	0.247888	0.054639	0.0675457	0.172215	0.109606	0.245638	0.412103	0.0661561	0.059652	0.0193832	0.354119	0.0102389	0.0904089	0.112855	0.118571	0.0912332	0.254615	0.0589428	0.211132	9.77044e-05	5.6826e-05	0.000189964	0.0272728	0.061467	0.00881097	0.00374441	0.041382	0.214416	0.0365038	0.0985382	0.0667729	0.037083
feature 2	0.00628572	0.151249	0.0620298	0.0475414	0.00262102	0.106825	0.11032	0.136483	0.131128	0.0298192	0.00118702	0.0547825	0.278169	0.244564	0.218629	0.0405259	0.160999	0.188075	0.333379	0.224293	0.0710788	0.224948	0.00407658	0.0124054	0.000285788	0.122366	0.0688443	0.0242353	0.137711	0.00559515	0.100058	0.286267	0.115358	0.0638768	0.000642836	0.0186559	0.0975942	0.232378	0.307676	0.180794	0.059611	0.00185693	0.00546319	2.54933e-06	0.0288899	0.363718	0.18978	0.0510301	0.0689148
feature 3	0.0267287	0.0842571	0.00136797	8.86982e-05	0.00252013	0.0169969	0.0131377	0.00315287	0.014863	0.0169781	0.00342533	0.0775553	0.0820409	0.0425745	0.077055	0.0052053	0.00865789	0.010122	0.0645009	0.0694281	0.0297978	0.147306	0.000648391	7.63324e-05	1.85698e-05	0.0430534	0.0144387	0.00107264	0.0288785	3.77075e-06	0.0364794	0.107076	0.025647	0.013241	0.00257821	0.0083776	0.0424202	0.0678442	0.0572785	0.0361938	0.0289511	0.00632758	0.0192517	0.00994169	0.0113105	0.106763	0.0148535	0.00016976	0.00180015
feature 4	0.00120945	3.23848e-05	0.00443466	0.0456672	0.0142418	0.00137276	0.00941078	0.036873	0.0366469	0.0126616	0.0134678	0.00433455	0.0100991	0.000208329	0.0116366	0.00269769	0.0135252	0.00110381	0.000176545	0.00382865	1.54305e-05	0.000410804	0.000686914	0.00843206	0.0303202	0.0144912	0.00838593	0.0438107	0.0250387	0.00205206	0.0298417	0.000672597	4.16001e-06	0.00228692	0.0472447	3.19475e-05	0.039434	0.0313585	0.00164748	0.00355339	1.37587e-06	0.000835623	0.00437904	0.0828945	0.00424831	0.0500912	0.11069	0.122791	0.0180951
feature 5	0.00127903	0.0304121	0.0165074	0.0153837	0.0565859	0.00339632	0.000372565	0.0149775	0.0195512	0.00935802	0.045728	0.00168813	0.00313889	0.0126999	0.0178998	0.0370323	0.0351251	0.0460825	0.0286673	0.020369	1.28002e-05	0.0211048	0.000300493	0.0364106	0.0022309	0.023206	0.0175959	0.00114155	0.0374929	0.00778924	0.0521649	0.0667366	0.00442846	0.00463489	0.000424607	0.0180942	0.013327	0.00208555	0.0320437	0.0151216	0.00445647	0.00474571	0.000657742	0.00701175	0.0357879	0.000163476	0.0270101	0.0595521	0.00950372
feature 6	0.00454053	0.00101386	0.00344269	0.000365557	0.0285637	0.00637838	0.000680282	0.00131651	0.000303184	0.0515696	0.0364364	0.00208377	0.00177999	0.00447476	0.000866122	0.0353424	4.32977e-05	0.000833692	0.00782646	0.0166928	0.0624463	0.00322557	0.0798154	0.0476408	0.0793114	0.0720736	0.102657	0.0395235	0.0296829	0.0397127	9.78137e-05	0.0360177	0.0302015	0.0451186	0.0261819	0.102633	0.000742683	6.03079e-05	0.000747233	0.0324398	0.0826081	0.091224	0.0390742	0.00889514	0.153793	3.46879e-05	0.00656665	0.00894842	0.00783929
feature 7	0.0444691	0.0410176	0.0137338	0.0178422	0.108774	0.173216	0.188879	0.0471795	0.0935462	0.0774363	0.111537	0.0219898	0.0170757	0.0864489	0.0298392	0.0103442	0.0838144	0.0452831	0.0175994	0.0274119	0.0723574	3.6462e-05	0.162469	0.0574044	0.15695	0.0939044	0.107984	0.0114202	0.0878732	0.0644899	0.0105653	0.00209852	0.0366736	0.123235	0.0899623	0.0344715	0.0258522	0.0293365	0.0289011	0.0539324	0.0736625	0.150628	0.107884	0.0675082	0.0341929	0.000243961	6.03651e-07	0.021359	0.076779
feature 8	0.358211	0.261266	0.25619	0.392439	0.282441	0.30957	0.274287	0.316506	0.272795	0.306687	0.264451	0.321439	0.250713	0.339119	0.31705	0.317583	0.308427	0.288195	0.260313	0.296592	0.304319	0.317616	0.290227	0.356826	0.293781	0.297641	0.267212	0.344566	0.262049	0.321233	0.36195	0.25369	0.303469	0.297673	0.406893	0.287255	0.2595	0.331813	0.28299	0.339223	0.257788	0.31048	0.32571	0.397246	0.249938	0.279038	0.258378	0.323658	0.377014
feature 9	0.00254719	0.384813	0.0892813	0.0293415	0.287876	0.0982632	0.152703	0.110682	0.214753	0.280715	0.336182	0.0429396	0.261229	0.248691	0.249894	0.000428915	0.0588512	0.0717155	0.196223	0.246987	0.205133	0.0864727	0.135259	0.00801954	0.247635	0.250361	0.266393	0.0926612	0.286515	0.133596	0.0310537	0.138678	0.313716	0.187868	0.155313	0.0109163	0.141916	0.241292	0.265203	0.266718	0.332106	0.286569	0.342875	0.236736	0.0133164	0.180754	0.202373	0.187834	0.294734
[truncated: 296 more columns]

## Sheet: Figure4d_top
Name	location_ 1	location_ 2	location_ 3	location_ 4	location_ 5	location_ 6	location_ 7	location_ 8	location_ 9	location_ 10	location_ 11	location_ 12	location_ 13	location_ 14	location_ 15	location_ 16	location_ 17	location_ 18	location_ 19	location_ 20	location_ 21	location_ 22	location_ 23	location_ 24	location_ 25	location_ 26	location_ 27	location_ 28	location_ 29	location_ 30	location_ 31	location_ 32	location_ 33	location_ 34	location_ 35	location_ 36	location_ 37	location_ 38	location_ 39	location_ 40	location_ 41	location_ 42	location_ 43	location_ 44	location_ 45	location_ 46	location_ 47	location_ 48	location_ 49
feature 1	0.209268	0.142543	0.0520401	0.0679463	0.187242	0.0568244	0.203191	0.0589477	0.163592	0.0688047	0.0187411	0.0259998	0.0465574	0.0249783	0.0367276	0.0193346	0.0094832	0.0265298	0.0320406	0.0407051	0.0475912	0.0711019	0.00405821	0.153173	0.0946247	0.0221605	0.0913034	0.115248	0.0805526	0.0755822	0.0382175	0.0218743	0.0281855	0.0213627	0.222329	0.0246745	0.104413	0.0709285	0.0646049	0.0437666	0.022938	0.0130851	0.0361078	0.121186	0.0492461	0.033445	0.0412517	0.0491945	0.145935
feature 2	0.361592	0.351983	0.477365	0.343966	0.33521	0.342577	0.510434	0.545383	0.394115	0.705302	0.730673	0.689693	0.512361	0.464007	0.647691	0.69449	0.640192	0.611364	0.555234	0.526018	0.452929	0.357878	0.442568	0.360542	0.432066	0.372715	0.350273	0.376923	0.443237	0.441901	0.602955	0.691702	0.680049	0.597239	0.384618	0.586833	0.50097	0.518659	0.387062	0.590133	0.643826	0.741479	0.689045	0.339998	0.544855	0.665413	0.682783	0.56987	0.361643
feature 3	0.132355	0.182506	0.199664	0.112403	0.177681	0.132491	0.256657	0.221337	0.174009	0.264046	0.250594	0.231797	0.204145	0.116079	0.199511	0.222689	0.189815	0.176791	0.163925	0.184951	0.204147	0.204541	0.101497	0.130746	0.180626	0.141018	0.15582	0.149389	0.121749	0.114884	0.212755	0.22354	0.2209	0.157402	0.245845	0.268833	0.177902	0.173813	0.161983	0.209441	0.212785	0.223593	0.204304	0.167824	0.265099	0.216722	0.233833	0.239219	0.11987
feature 4	0.0123874	0.0274267	1.8677e-05	0.00313107	0.0146639	0.0220761	0.00133493	0.0246616	0.0292743	3.12587e-06	0.00864517	0.00833424	0.0253451	0.0198087	0.010407	0.0169676	0.0217444	0.0105412	0.0137634	0.0124587	0.017356	0.0244095	0.0446368	0.000320825	0.01313	0.0427847	0.0478615	0.0452342	0.0333858	0.0264202	0.00414632	0.00454122	0.0106936	0.00911612	1.28648e-06	0.00218336	0.0100873	0.0354105	0.049676	0.0167761	0.0156635	0.00716592	9.98113e-05	0.000604591	1.09769e-05	0.0097729	0.0114923	0.0129782	0.0280988
feature 5	0.0529685	0.0961132	0.234101	0.104836	0.0725664	0.0757794	0.12833	0.0991869	0.0911756	0.0752817	0.0861914	0.078542	0.100854	0.0289131	0.0834509	0.0521817	0.0199884	0.0397999	0.0375412	0.078171	0.10859	0.130332	0.0315955	0.093253	0.0562814	0.0147005	0.0161628	0.0167815	0.0122956	0.0216144	0.0726941	0.0752695	0.0959498	0.0975885	0.140109	0.14809	0.0646737	0.0500862	0.0160126	0.04105	0.0438776	0.0738675	0.125035	0.170668	0.14699	0.0999212	0.112682	0.0780166	0.0243591
feature 6	0.00153102	0.0192328	0.00104472	0.00521642	0.00252086	0.00102792	0.01355	0.00830918	0.00331259	0.0186048	0.027853	0.0106877	0.00477857	0.00649749	0.0139318	0.0182586	0.0221397	0.00880156	0.00118513	0.0001168	1.07198e-05	0.00142909	0.000187427	0.0121228	0.0451357	0.00162591	0.00184071	0.0164946	0.00558696	0.00056226	0.00231351	0.00572142	0.0140847	0.0037809	0.0234972	0.00139756	0.025239	0.0293425	0.00333756	0.00842919	0.00720938	0.0143757	0.00486572	0.00298582	0.00465091	0.0246881	0.01769	0.00774034	0.00919059
feature 7	0.0305378	0.00228505	0.00285852	0.026398	0.00148877	0.0168201	0.00577856	0.000229356	0.00710724	0.00449844	0.00361355	0.017358	0.0084767	0.00238157	0.00335628	1.8545e-06	0.0124981	0.046221	0.0448617	0.0482072	0.0238006	0.00570775	4.89789e-06	0.0225607	0.00236825	0.0027108	0.0022351	0.00516133	0.0248558	0.0483509	0.0534598	0.0400105	0.014681	0.00406671	0.0209992	0.00496277	0.00518108	0.00746108	0.0261067	0.0174689	0.0118504	0.0108008	0.0183382	0.000161539	0.00283567	0.0101814	0.0274229	0.0326145	0.0246969
feature 8	0.322158	0.353283	0.174654	0.353595	0.315294	0.375473	0.144095	0.208298	0.292362	0.0976576	0.105065	0.17744	0.262656	0.324729	0.192747	0.176733	0.221859	0.238409	0.289146	0.267367	0.28245	0.297709	0.319418	0.380484	0.354339	0.433879	0.381913	0.373508	0.386386	0.360724	0.228676	0.169337	0.164049	0.209719	0.241984	0.180626	0.275841	0.279795	0.376162	0.258757	0.231603	0.152563	0.131921	0.311239	0.223936	0.159749	0.135051	0.197835	0.359762
feature 9	0.0145078	0.00695978	4.50091e-05	0.0213979	0.00355018	0.0201124	2.67281e-06	0.000240236	0.00410502	0.00113875	0.000440928	0.00428022	0.0127824	0.00636253	0.00271553	0.00293792	0.0225322	0.030765	0.0329334	0.0219365	0.0257334	0.0136118	0.0126163	6.64516e-05	0.000489929	0.0453712	0.0562077	0.0387652	0.0249804	0.0206518	0.0146229	0.00740423	0.000860669	0.0011762	9.33276e-05	0.00794897	0.00194225	0.000746411	0.0396814	0.0231139	0.016543	0.000756001	0.000148995	0.00301892	0.00685018	0.00771832	0.000265081	0.0244674	0.0345878
[truncated: 222 more columns]

## Sheet: Figure4d_bottom
Name	location_ 1	location_ 2	location_ 3	location_ 4	location_ 5	location_ 6	location_ 7	location_ 8	location_ 9	location_ 10	location_ 11	location_ 12	location_ 13	location_ 14	location_ 15	location_ 16	location_ 17	location_ 18	location_ 19	location_ 20	location_ 21	location_ 22	location_ 23	location_ 24	location_ 25	location_ 26	location_ 27	location_ 28	location_ 29	location_ 30	location_ 31	location_ 32	location_ 33	location_ 34	location_ 35	location_ 36	location_ 37	location_ 38	location_ 39	location_ 40	location_ 41	location_ 42	location_ 43	location_ 44	location_ 45	location_ 46	location_ 47	location_ 48	location_ 49
feature 1	0.365087	0.243535	0.142543	0.390975	0.434578	0.404627	0.157425	0.126392	0.100768	0.423309	0.503112	0.357365	0.37225	0.114981	0.387721	0.410014	0.415223	0.231614	0.143797	0.0679463	0.0755037	0.423955	0.260664	0.367693	0.232268	0.123763	0.0568244	0.0541838	0.057838	0.144149	0.458674	0.172661	0.15583	0.285919	0.0565688	0.0210001	0.0423135	0.102303	0.079666	0.0968235	0.157092	0.026015	0.014747	0.087653	0.240596	8.05665e-05	0.000589894	0.0493911	0.154982
feature 2	0.165385	0.254723	0.351983	0.0931777	0.0385473	0.18574	0.328701	0.237468	0.226094	0.0189414	0.0675895	0.17568	0.108234	0.238951	0.0535398	0.0829691	0.102747	0.233309	0.28371	0.343966	0.0599005	0.109213	0.238773	0.177863	0.213872	0.286034	0.342577	0.242394	0.131322	0.150124	0.0735585	0.316733	0.187386	0.122759	0.3045	0.111839	0.143669	0.0991654	0.291034	0.224461	0.169147	0.0912582	0.127512	0.0852283	0.0683788	0.120723	0.156102	0.133972	0.0274009
feature 3	0.0704494	0.114201	0.182506	0.117298	0.0707602	0.119417	0.193601	0.181399	0.164691	0.0513924	0.0700681	0.170715	0.144704	0.149306	0.130839	0.138692	0.122777	0.120753	0.128748	0.112403	0.0896555	0.111559	0.129653	0.133951	0.17542	0.122376	0.132491	0.0570725	0.0401618	0.104831	0.065696	0.171364	0.149038	0.145798	0.0718338	0.0153652	0.0383233	0.0251864	0.174556	0.165051	0.188209	0.0310301	0.02756	0.0336841	0.0229394	0.0194974	0.0232713	0.0172876	0.0115675
feature 4	0.0223712	0.0205952	0.0274267	0.00376552	0.0496566	0.00505183	0.016704	0.0152583	0.00545022	9.85457e-05	0.00909662	0.0103818	0.0137851	0.00312261	6.36999e-08	0.00279365	0.00387125	0.0504413	0.0375031	0.00313107	0.0036866	0.00972475	0.0467743	0.0196493	0.0246762	0.0469241	0.0220761	0.00426448	0.0145418	4.49445e-05	0.00725061	0.0170393	0.00733231	0.0219434	0.0164921	0.0138765	0.0289368	0.127008	0.00218013	0.00642203	0.00732069	0.0682987	0.077626	0.150791	0.0683155	0.113155	0.117449	0.189583	0.0487407
feature 5	0.0251776	0.0546221	0.0961132	0.0485826	0.0489241	0.0501012	0.08757	0.0808924	0.0889452	0.0521715	0.0154193	0.0130528	0.00801376	0.0586229	0.0834728	0.0308503	0.0165277	0.0203401	0.0217062	0.104836	0.150958	0.0550623	0.076943	0.0240782	0.00937653	0.0316755	0.0757794	0.0789345	0.0200925	0.00166518	0.0379174	0.0598873	0.0206472	0.0217881	0.0635862	0.0311219	0.0248277	0.000428717	0.100472	0.0857431	0.101135	0.00884919	0.0029129	0.0011936	0.0408871	0.00281227	0.00191213	0.00038724	0.00751389
feature 6	0.00215079	0.0194177	0.0192328	0.0117095	0.0487834	0.0137302	0.0033196	0.00506703	0.00377247	0.010265	0.0163132	0.000219046	0.00434903	0.00515515	0.0183457	0.00935172	0.0207788	0.00677372	0.0167184	0.00521642	0.0292408	0.017056	0.00524242	0.00184235	2.88292e-07	0.00467273	0.00102792	0.0215051	0.0294482	0.0106958	0.0154621	0.000166424	0.00475705	0.0103018	0.00705525	0.0346216	0.0305805	1.03679e-07	1.22651e-05	0.0109611	0.0187632	0.0283	0.0160683	6.94632e-06	0.0180375	0.00312684	0.000806093	0.00116645	0.00413814
feature 7	0.0363806	0.0335332	0.00228505	0.00756479	0.00110653	0.0133384	0.00870068	0.0043836	0.020344	0.00650084	0.00157369	0.000420637	0.00181802	0.0394667	0.0147292	0.00111499	7.17472e-06	0.0135735	0.000902915	0.026398	0.107803	0.0166196	0.000180789	0.000422603	0.017483	0.0222791	0.0168201	0.0389416	0.0624606	0.0544076	0.011592	0.0109142	0.0221916	0.000765888	0.0334224	0.0426318	0.0449775	0.00833762	0.0396988	0.0361557	0.00150453	0.0134583	0.00370238	0.000820187	0.0256043	0.00183012	0.00149989	0.000484238	0.0497289
feature 8	0.360216	0.393991	0.353283	0.381295	0.368439	0.353259	0.356468	0.397974	0.391737	0.390115	0.345969	0.344756	0.360945	0.412876	0.35283	0.351231	0.349054	0.333477	0.352008	0.353595	0.342766	0.357778	0.344353	0.337433	0.366056	0.367033	0.375473	0.462192	0.519951	0.378132	0.349134	0.393764	0.448764	0.388666	0.422702	0.551569	0.521461	0.556317	0.408953	0.380533	0.344664	0.524766	0.503058	0.52891	0.407295	0.451746	0.457635	0.521462	0.563018
feature 9	8.57781e-05	0.00967557	0.00695978	0.00145936	0.0027692	7.07079e-05	0.0110113	0.0339551	0.0658011	0.0290474	0.00131856	0.00299434	0.0126013	0.0589525	0.0152378	0.00655893	0.0104194	0.020167	0.00740335	0.0213979	0.0576722	0.00128608	0.00124061	0.00489299	0.0130155	0.0291027	0.0201124	0.0362204	0.0314082	0.00700517	0.00169775	0.0101688	0.0464738	0.0152584	0.0234212	0.073688	0.0446766	0.00897652	0.037022	0.0735502	0.0410229	0.0600296	0.0595672	0.00212835	0.0379883	0.060221	0.0590759	0.0203371	0.0497871
[truncated: 222 more columns]

[truncated: 111 more sheets: Figure4d_middle, Figure5, Figure6c_upperleft, Figure6c_lowerleft, Figure6c_upperright, Figure6c_lowerright, Figure6e, Figure6g, Figure6h, Figure6i, Figure6j, Figure6k, Figure7a, Figure7b_top, Figure7b_bottom, Figure7d_upper, Figure7d_lower, Figure7e, Figure8a, Figure8b …]
